# Supplementary material for: Neural and Kinematic Characteristics of Reaching in Autistic Children During Movement Observation, Execution, and Synchronization: An fNIRS Study
Source: Brain Sci. 2026 May 20;16(5):540. doi: 10.3390/brainsci16050540 (PMC13204447; doi:10.3390/brainsci16050540)
Supplement: Supplementary file 1 [file brainsci-16-00540-s001.zip]

Archive with 1 entries (1 files):
- brainsci-4191988-supplementary.pdf
